# Supplementary material for: Digital economy, industrial structure upgrading and green total factor productivity——Evidence in textile and apparel industry from China
Source: PLoS One. 2022 Nov 4;17(11):e0277259. doi: 10.1371/journal.pone.0277259 (PMC9635753; doi:10.1371/journal.pone.0277259)
Supplement: S1 Table — (XLSX) [file pone.0277259.s001.xlsx]

## Sheet: All
code	year	ln DIGE	GTFP	lnTL	lnTS	lnFDI	EDU	lnPL	lnDIGE（robustness test）
1	2010	-1.11022e-16	0.425	-0.116383	4.4075	8.92359	0.13964	8.08647	-0.0161294
1	2011	0.189854	0.394	-0.0914797	8.15185	9.00201	0.151008	8.2501	0.174616
1	2012	0.440685	0.834	-0.0168163	9.12176	8.96388	0.168651	8.40125	0.427398
1	2013	0.733829	1	0.0438626	10.9344	9.01067	0.156918	8.53391	0.72299
1	2014	0.996624	1.001	0.0622317	11.4875	9.01892	0.151804	8.57818	0.987958
1	2015	1.18797	1	0.0438778	11.5698	9.07229	0.149376	8.67634	1.18094
1	2016	1.30874	1	0.0778449	12.1272	9.07018	0.149518	8.78935	1.3023
1	2017	1.44907	1	0.0710434	13.2137	9.10935	0.148475	8.8911	1.4431
1	2018	1.64271	1	0.0582379	14.5917	9.13891	0.145626	9.02722	1.6373
1	2019	1.74503	1	0.0517732	14.2578	9.16212	0.14568	9.15597	1.74005
2	2010	-1.11022e-16	0.272	-0.0501164	1.9139	8.92359	0.13964	8.08647	-0.0161294
2	2011	0.189854	0.239	-0.0468173	3.10505	9.00201	0.151008	8.2501	0.174616
2	2012	0.440685	0.768	-0.00744607	3.45181	8.96388	0.168651	8.40125	0.427398
2	2013	0.733829	1.044	0.0261918	4.09248	9.01067	0.156918	8.53391	0.72299
2	2014	0.996624	1.079	0.0380197	4.31234	9.01892	0.151804	8.57818	0.987958
2	2015	1.18797	1.064	0.036778	4.39119	9.07229	0.149376	8.67634	1.18094
2	2016	1.30874	1.054	0.0489399	4.70644	9.07018	0.149518	8.78935	1.3023
2	2017	1.44907	1.043	0.0415588	5.00562	9.10935	0.148475	8.8911	1.4431
2	2018	1.64271	1.084	0.0233197	5.41769	9.13891	0.145626	9.02722	1.6373
2	2019	1.74503	1.024	0.00676269	5.2081	9.16212	0.14568	9.15597	1.74005
3	2010	-1.11022e-16	1.521	-0.0427711	1.36175	8.92359	0.13964	8.08647	-0.0161294
3	2011	0.189854	1.528	-0.0343558	2.58232	9.00201	0.151008	8.2501	0.174616
3	2012	0.440685	1.606	0.00420437	2.92149	8.96388	0.168651	8.40125	0.427398
3	2013	0.733829	1.631	0.0230866	3.49968	9.01067	0.156918	8.53391	0.72299
3	2014	0.996624	1.613	0.0199695	3.69255	9.01892	0.151804	8.57818	0.987958
3	2015	1.18797	1.792	0.011116	3.86064	9.07229	0.149376	8.67634	1.18094
3	2016	1.30874	1.807	0.0267051	4.06192	9.07018	0.149518	8.78935	1.3023
3	2017	1.44907	1.827	0.0208932	4.35227	9.10935	0.148475	8.8911	1.4431
3	2018	1.64271	1.756	0.0135194	4.61269	9.13891	0.145626	9.02722	1.6373
3	2019	1.74503	1.757	0.0118903	4.77935	9.16212	0.14568	9.15597	1.74005
4	2010	-1.11022e-16	1.733	-0.0234959	1.13184	8.92359	0.13964	8.08647	-0.0161294
4	2011	0.189854	1.725	-0.0103066	2.46447	9.00201	0.151008	8.2501	0.174616
4	2012	0.440685	1.408	-0.0135746	2.74846	8.96388	0.168651	8.40125	0.427398
4	2013	0.733829	1.349	-0.00541585	3.34219	9.01067	0.156918	8.53391	0.72299
4	2014	0.996624	1.324	0.00424254	3.48258	9.01892	0.151804	8.57818	0.987958
4	2015	1.18797	1.308	-0.00401624	3.31798	9.07229	0.149376	8.67634	1.18094
4	2016	1.30874	1.331	0.00219995	3.35888	9.07018	0.149518	8.78935	1.3023
4	2017	1.44907	1.376	0.00859143	3.85586	9.10935	0.148475	8.8911	1.4431
4	2018	1.64271	1.517	0.0213988	4.56135	9.13891	0.145626	9.02722	1.6373
4	2019	1.74503	1.562	0.0331203	4.2704	9.16212	0.14568	9.15597	1.74005

## Sheet: GTFP
Input-output variables of green total factor productivity(GTFP)
Land	2010	2011	2012	2013	2014	2015	2016	2017	2018	2019
Textile industry	3989.32	3711.43	3560.3	4469.18	4039.56	6327.25	5834.72	4998.34	2718.63	2564.75
Clothing industry	443.08	423.14	467.93	562.37	537.62	500.44	465.47	372.99	301.94	287.39
Chemical fiber industry	912.71	992.29	1039.24	1480.47	1428.04	1458.28	1766.77	1725.92	1771.98	1775.86
Textile and apparel industry	5345.11	5126.86	5067.47	6512.02	6005.22	8285.97	8066.96	7097.25	4792.55	4628
Capital	2010	2011	2012	2013	2014	2015	2016	2017	2018	2019
Textile industry	17748.7	30738.6	22965.2	24182	25870.9	28714.6	29731.4	30232.8	29056.7	27369.9
Clothing industry	7057.76	13983.4	9625.49	12600.4	14180.7	16196.5	17172.4	18037.5	17084.5	16880.5
Chemical fiber industry	3613.88	5108.29	5839.11	6499.97	7035.53	7244.8	7476.36	8121.65	8816.07	8855.25
Textile and apparel industry	28420.3	49830.3	38429.8	43282.3	47087.1	52155.8	54380.2	56391.9	54957.3	53105.6
Labor	2010	2011	2012	2013	2014	2015	2016	2017	2018	2019
Textile industry	647.32	588.83	529.65	444.21	435.101	464.44	436.22	391.26	331.8	348
Clothing industry	447	382.41	365.46	348.98	393.678	449.49	430.49	387.15	335.6	301.7
Chemical fiber industry	43.93	46.27	48.56	46.38	42.6067	46.65	47.38	45.45	43.3	43.8
Textile and apparel industry	1138.25	1017.51	943.67	839.57	871.386	960.58	914.09	823.86	710.7	693.5
Energy consumption	2010	2011	2012	2013	2014	2015	2016	2017	2018	2019
Textile industry	3989.32	3711.43	3560.3	4469.18	4039.56	6327.25	5834.72	4998.34	2718.63	2564.75
Clothing industry	443.08	423.14	467.93	562.37	537.62	500.44	465.47	372.99	301.94	287.39
Chemical fiber industry	912.71	992.29	1039.24	1480.47	1428.04	1458.28	1766.77	1725.92	1771.98	1775.86
Textile and apparel industry	5345.11	5126.86	5067.47	6512.02	6005.22	8285.97	8066.96	7097.25	4792.55	4628
Expect output	2010	2011	2012	2013	2014	2015	2016	2017	2018	2019
Textile industry	11988.6	13214.4	32241.1	36076.6	38294.8	39987	40844.2	36114.4	27863.1	24665.8
Clothing industry	7738.91	8747.22	17285.9	19454.6	21054.4	22232.8	23741.4	20892.1	17417.7	15617.8
Chemical fiber industry	5020.29	6646.95	6744.15	7055.2	7158.81	7206.21	7782.48	7916.55	8394	9175.3
Textile and apparel industry	24747.8	28608.6	56271.2	62586.4	66508	69426	72368.1	64923.1	53674.8	49458.9
Unexpected output	2010	2011	2012	2013	2014	2015	2016	2017	2018	2019
Textile industry	1606.78	1403.2	1282.11	1733.04	1496.58	2721.54	2440.06	1950.14	684.236	594.452
Clothing industry	177.558	160.963	168.795	211.174	197.706	175.705	151.744	106.6	59.5018	52.1219
Chemical fiber industry	366.015	396.325	415.534	643.937	614.163	625.701	779.762	741.665	760.306	753.988
Textile and apparel industry	2150.36	1960.48	1866.44	2588.15	2308.45	3522.94	3371.57	2798.4	1504.04	1400.56
Supplement: Data about energy consumption and unexpected output
					Energy consumption
Textile industry	2010	2011	2012	2013	2014	2015	2016	2017	2018	2019			Coal coefficient	Carbon emission coefficient
Coal	2618.04	2261.68	2065.59	2895.63	2460.4	4729.7	4211.17	3272.74	951	790		Coal	0.756	0.714
Gasoline	26.96	21.2	16.89	15.45	14.23	13.89	11.99	13.07	7.02	5.09		Gasoline	0.554	1.471
Kerosene	0.5	0.31	0.12	0.16	0.07	0.15	0.07	0.05	0.06	0.06		Kerosene	0.571	1.471
Diesel fuel	44.63	34.66	20.2	17.67	15.75	14.76	12.92	21.29	7.28	6		Diesel fuel	0.592	1.457
Fuel oil	22.45	14.76	8.8	7.41	7.93	7.12	5.84	6.29	4.85	3.45		Fuel oil	0.619	1.429
Electricity	1276.74	1378.82	1448.7	1532.86	1541.18	1561.63	1592.73	1684.9	1748.42	1760.15		Electricity	0.68	0.13
Clothing industry	2010	2011	2012	2013	2014	2015	2016	2017	2018	2019
Coal	233.77	211.9	228.41	315.29	296.95	257.15	214.49	137.72	57	45
Gasoline	17.83	13.59	17.03	13.94	12.25	11.89	10.92	8.96	5.76	4.89
Kerosene	0.25	0.52	0.41	0.06	0.04	0.04	0.02	0.03	0.03	0.05
Diesel fuel	34.34	26.02	20.85	17.51	14.53	13.82	12	9.83	5.45	5.37
Fuel oil	5.31	7.41	2.81	1.34	0.82	0.61	0.52	0.62	0.52	0.49
Electricity	151.58	163.7	198.42	214.23	213.03	216.93	227.52	215.83	233.18	231.59
Chemical fiber industry	2010	2011	2012	2013	2014	2015	2016	2017	2018	2019
Coal	589.1	651.14	699.72	1122.85	1070.18	1090.19	1369.53	1294.01	1330	1318
Gasoline	1.55	1.33	1.1	1.03	0.98	0.95	1.32	1.13	0.8	0.61
Kerosene	0.01	0.02	0.02	0.01	0.02	0.07	0.05	0.06	0.02	0.02
Diesel fuel	7.95	7.92	2.41	1.74	1.68	2.03	2.33	2.16	2.04	1.67
Fuel oil	15.24	9.52	6.46	5.18	3.56	2.99	3.26	3.09	1.44	0.41
Electricity	298.86	322.36	329.53	349.66	351.62	362.05	390.28	425.47	437.68	455.15
					Unexpected output
Textile industry	2010	2011	2012	2013	2014	2015	2016	2017	2018	2019
Coal	1413.18	1220.82	1114.97	1563.01	1328.08	2553.02	2273.12	1766.57	513.335	426.429
Gasoline	21.9706	17.2766	13.7642	12.5907	11.5965	11.3194	9.77106	10.6512	5.72084	4.14801
Kerosene	0.41997	0.260382	0.100793	0.134391	0.0587959	0.125991	0.0587959	0.0419971	0.0503965	0.0503965
Diesel fuel	38.4953	29.8958	17.4234	15.2412	13.5851	12.7311	11.1441	18.3636	6.27932	5.17526
Fuel oil	19.8582	13.056	7.78405	6.55452	7.01449	6.298	5.16578	5.56383	4.29007	3.0517
Electricity	112.864	121.888	128.065	135.505	136.24	138.048	140.797	148.945	154.56	155.597
Clothing industry	2010	2011	2012	2013	2014	2015	2016	2017	2018	2019
Coal	126.185	114.38	123.292	170.188	160.289	138.805	115.778	74.3391	30.7677	24.2903
Gasoline	14.5303	11.075	13.8783	11.3602	9.98294	9.68957	8.89908	7.30181	4.69402	3.98503
Kerosene	0.209985	0.436769	0.344376	0.0503965	0.0335976	0.0335976	0.0167988	0.0251982	0.0251982	0.0419971
Diesel fuel	18.5362	14.0452	11.2545	9.45162	7.84306	7.45981	6.47741	5.30608	2.94182	2.89864
Fuel oil	4.69697	6.55452	2.48559	1.1853	0.725332	0.539576	0.459967	0.548422	0.459967	0.43343
Electricity	13.3997	14.4711	17.5403	18.9379	18.8319	19.1766	20.1128	19.0794	20.6131	20.4726
Chemical fiber industry	2010	2011	2012	2013	2014	2015	2016	2017	2018	2019
Coal	317.987	351.475	377.698	606.096	577.666	588.467	739.25	698.486	717.913	711.435
Gasoline	1.26315	1.08386	0.896427	0.839382	0.798635	0.774187	1.07571	0.920875	0.651947	0.49711
Kerosene	0.00839941	0.0167988	0.0167988	0.00839941	0.0167988	0.0587959	0.0419971	0.0503965	0.0167988	0.0167988
Diesel fuel	6.85722	6.83135	2.07873	1.50083	1.44907	1.75096	2.00973	1.8631	1.75959	1.44045
Fuel oil	13.4806	8.42093	5.7142	4.58197	3.149	2.64481	2.88364	2.73326	1.27375	0.362666
Electricity	26.4192	28.4966	29.1305	30.9099	31.0832	32.0052	34.5008	37.6115	38.6909	40.2353

## Sheet: Digital economy
Digital economy evaluation index system
	2010	2011	2012	2013	2014	2015	2016	2017	2018	2019	Weight
Length of long-distance optical fiber lines, unit: ten thousand km	81.8	84.2	86.8	89	92.8	96.5	99.4	104.5	99.4	108.5	0.005
Number of Internet access ports, unit: ten thousand pieces	18781.1	23239.4	32108.4	35945.3	40545.3	57709.4	71276.9	77599.1	86752.3	91578	0.141
Capacity of mobile telephone exchange, unit: ten thousand households	150285	171636	184024	196557	205025	218150	218540	242186	259453	272524	0.018
Internet penetration, unit: %	34.3	38.3	42.1	45.8	47.9	50.3	53.2	55.8	59.6	64.5	0.02
The mobile phone penetration, unit: %	64.36	73.55	82.5	90.33	94.03	92.49	95.6	101.97	112.23	114.38	0.019
The fixed telephone penetration, unit: %	22.05	21.26	20.6	19.62	18.24	16.8	14.94	13.94	13.77	13.64	0.016
Total telecom business, unit: hundred million	29993.2	11725.8	12982.4	15707.1	18138.3	23346.3	15617	27596.7	65633.9	106811	0.285
Software business income, unit: ten thousand	13588.5	18849	24793.8	30587.5	37026.4	42847.9	48232.2	55103.1	61908.7	72071.9	0.124
Number of computers used per 100 people, unit: units	16	18	19	20	22	23	25	26	29	32	0.025
Proportion of enterprises with E-commerce transactions, unit: %	2.5	3	3.2	5.2	7.2	9.6	10.9	9.5	10	10.5	0.133
Volume of E-commerce sales, unit: hundred million	12354.3	27642.1	38853.8	56683.6	79657.9	91724.2	107322	130481	152424	152424	0.214
Estimation of the digital economy development level
	2010	2011	2012	2013	2014	2015	2016	2017	2018	2019
Digital economy comprehensive development index	1	1.209	1.554	2.083	2.709	3.28	3.702	4.259	5.169	5.726
Digital infrastructure index	1	1.221	1.637	1.822	2.04	2.837	3.46	3.768	4.198	4.432
Digital industrialization Index	1	0.738	0.889	1.066	1.245	1.465	1.415	1.8	2.722	3.772
Industrial digitization index	1	1.792	2.346	3.467	4.831	5.741	6.661	7.544	8.649	8.734

## Sheet: Metavariable variable
The number of labor force	2010	2011	2012	2013	2014	2015	2016	2017	2018	2019
Textile industry	647.32	588.83	529.65	444.21	435.101	464.44	436.22	391.26	331.8	348
Clothing industry	447	382.41	365.46	348.98	393.678	449.49	430.49	387.15	335.6	301.7
Chemical fiber industry	43.93	46.27	48.56	46.38	42.6067	46.65	47.38	45.45	43.3	43.8
Textile and apparel industry	1138.25	1017.51	943.67	839.57	871.386	960.58	914.09	823.86	710.7	693.5
Income	2010	2011	2012	2013	2014	2015	2016	2017	2018	2019
Textile industry	2235	3656.1	3971.5	4726	5318.8	6001.6	6642.6	6936.1	7289.84	6641.05
Clothing industry	1409.2	2268.7	2530.6	3114.4	3711.1	4528.5	4780.9	4976.8	4902.15	4990.39
Chemical fiber industry	393.8	744	846	1049.4	1099.2	1112.2	1116	1330.4	1716.22	1474.23
Textile and apparel industry	4038	6668.8	7348.1	8889.8	10129.1	11642.3	12539.5	13243.3	13908.2	13105.7

## Sheet: Control variables
FDI	2010	2011	2012	2013	2014	2015	2016	2017	2018	2019
Foreign investment	1088.21	1176.98	1132.94	1187.21	1197.05	1262.67	1260.01	1310.35	1349.66	1381.35
Exchange rate conversion	7507.02	8119.4	7815.59	8189.97	8257.85	8710.53	8692.18	9039.45	9310.63	9529.24
EDU	2010	2011	2012	2013	2014	2015	2016	2017	2018	2019
Education spending	12550	16497.3	21242.1	22001.8	23041.7	26271.9	28072.8	30153.2	32169.5	34796.9
Expenditures in the general public budget	89874.2	109248	125953	140212	151786	175878	187755	203085	220904	238858
Ratio	0.13964	0.151008	0.168651	0.156918	0.151804	0.149376	0.149518	0.148475	0.145626	0.14568
PL	2010	2011	2012	2013	2014	2015	2016	2017	2018	2019
Government expenditure on science and technology	3250.18	3828.02	4452.63	5084.3	5314.45	5862.57	6563.96	7266.98	8326.65	9470.79
